# Supplementary material for: A Comparative Analysis on Impact of Extraction Methods on Carotenoids Composition, Antioxidants, Antidiabetes, and Antiobesity Properties in Seagrass Enhalus acoroides: In Silico and In Vitro Study
Source: Mar Drugs. 2024 Aug 12;22(8):365. doi: 10.3390/md22080365 (PMC11355445; doi:10.3390/md22080365)
Supplement: Supplementary file 1 [file marinedrugs-22-00365-s001.zip]

Archive with 2 entries (2 files):
- Table S1.pdf
- TABLE S2.xlsx
